# Supplementary material for: Harnessing transcriptomic signals for amyotrophic lateral sclerosis to identify novel drugs and enhance risk prediction
Source: Heliyon. 2024 Jul 29;10(15):e35342. doi: 10.1016/j.heliyon.2024.e35342 (PMC11336650; doi:10.1016/j.heliyon.2024.e35342)
Supplement: Multimedia component 1 [file mmc1.xlsx]

## Sheet: ST1
Table S1. SNP finemapping assuming 1 causal signal (L = 1). CHR = chromosome number; BP = Basepair position; SNP = variant ID; MAF = Minor allele frequency from gnomAD 4.1.0 non-Finnish Europeans; cs = credible set number; NSNP = Number of variants in 95% credible set; TopPIP = Highes posterior inclusion probability within 95% credible set; Gene = genes with boundaries containing the entire 95% c…
CHR	BP	SNP	MAF	cs	NSNP	TopPIP	Gene
3	39508968	rs631312	0.2783	1	11	0.46	None
5	150410835	rs10463311	0.2462	1	7	0.6	None
5	172354731	rs517339	0.4029	1	15	0.13	ERGIC1
6	32672641	rs9275477	0.1007	1	32	0.48	None
9	27466684	rs10121017	0.4284	1	9	0.25	None
9	27563868	rs2453555	0.2366	1	9	0.25	None
9	27585697	rs36062268	0.104	1	9	0.25	None
9	27675210	rs11789832	0.01721	1	9	0.25	None
12	57975700	rs113247976	0.01368	1	1	1	KIF5A
12	58656105	rs116900480	0.0156	1	1	0.97	None
12	64749141	rs61931525	0.1182	1	36	0.08	None
14	31083748	rs229243	0.3273	1	53	0.05	None
19	17752689	rs12608932	0.3408	1	2	0.91	UNC13A
20	48458884	rs11699561	0.3417	1	21	0.11	None
20	48622359	rs117432102	0.01797	1	21	0.11	None
21	45753117	rs75087725	0.01151	1	1	1	AP001062.7, C21orf2

## Sheet: ST2
Table S2. SNP finemapping allowing for upto 10 causal signals (L = 10). CHR = chromosome number; BP = Basepair position; SNP = variant ID; MAF = Minor allele frequency from gnomAD 4.1.0 non-Finnish Europeans; cs = credible set number; NSNP = Number of variants in 95% credible set; TopPIP = Highes posterior inclusion probability within 95% credible set; Gene = genes with boundaries containing the …
CHR	BP	SNP	MAF	cs	NSNP	TopPIP	Gene
3	39508968	rs631312	0.2783	1	11	0.46	None
5	150410835	rs10463311	0.2462	1	7	0.59	None
5	172354731	rs517339	0.4029	1	11	0.14	ERGIC1
6	32672641	rs9275477	0.1007	1	31	0.5	None
9	27466684	rs10121017	0.4284	2	2	0.58	MOB3B
9	27466684	rs10121017	0.4284	1	7	0.27	None
9	27563868	rs2453555	0.2366	2	2	0.58	MOB3B
9	27563868	rs2453555	0.2366	1	7	0.27	None
9	27585697	rs36062268	0.104	2	2	0.58	MOB3B
9	27585697	rs36062268	0.104	1	7	0.27	None
9	27675210	rs11789832	0.01721	2	2	0.58	MOB3B
9	27675210	rs11789832	0.01721	1	6	0.28	C9orf72
12	57975700	rs113247976	0.01368	1	1	1	KIF5A
12	58656105	rs116900480	0.0156	1	1	0.97	None
12	64749141	rs61931525	0.1182	1	36	0.05	None
14	31083748	rs229243	0.3273	1	53	0.04	None
19	17752689	rs12608932	0.3408	1	2	0.9	UNC13A
20	48458884	rs11699561	0.3417	1	22	0.09	None
20	48622359	rs117432102	0.01797	1	22	0.09	None
21	45753117	rs75087725	0.01151	1	1	1	AP001062.7, C21orf2

## Sheet: ST3
Table S3. Significant and colocalised TWAS results using FUSION. CHR = Chromosome number; P0 = Gene start basepair position; P1 = Gene end basepair position; PANEL = TWAS expression panel; TWAS. Z = TWAS Z-score; TWAS.P = TWAS p-value; TWAS.P.FDR = FDR corrected TWAS p-value; COLOC.PP3 = coloc posterior probability of hypothesis 3 (linkage); COLOC.PP4 = coloc posterior probability of hypothesis 4…
CHR	P0	P1	Ensembl ID	Gene Symbol	PANEL	TWAS.Z	TWAS.P	TWAS.P.FDR	COLOC.PP3	COLOC.PP4
1	2357419	2436969	ENSG00000149527	PLCH2	Brain - Cerebellum (GTEx)	-4.263	2.02e-05	0.0116	0.002	0.033
1	17300997	17307330	ENSG00000117122	MFAP2	Brain - Hippocampus (GTEx)	-4.293	1.76e-05	0.0114	0.001	0.665
1	17345217	17380665	ENSG00000117118	SDHB	Brain - Cortex (GTEx)	-3.909	9.25e-05	0.0339	0.004	0.784
1	120161999	120190390	ENSG00000143067	ZNF697	Brain - DLPFC (CMC)	3.771	0.000163	0.0492	0.008	0.354
1	151043054	151098018	ENSG00000143458	GABPB2	Blood (GTEx)	3.915	9.03e-05	0.0335	0.001	0.81
1	151043054	151098018	ENSG00000143458	GABPB2	Brain - DLPFC (PsychENCODE)	3.94	8.1e-05	0.0305	0.004	0.737
1	167399877	167487847	ENSG00000198821	CD247	Blood (YFS)	-4.661	3.15e-06	0.0031	0.003	0.989
1	224396449	224400981	ENSG00000232628	RP11-365O16.3	Brain - Spinal cord vervical c-1 (GTEx)	-4.104	4.05e-05	0.019	0.064	0.334
2	201754050	201768655	ENSG00000196290	NIF3L1	Brain - Nucleus accumbens basal ganglia (GTEx)	-3.798	0.000146	0.0459	0.002	0.036
2	219502639	219524378	ENSG00000115568	ZNF142	Brain - Cortex (GTEx)	4.3	1.71e-05	0.0112	0.024	0.173
2	219502639	219524378	ENSG00000115568	ZNF142	Brain - Nucleus accumbens basal ganglia (GTEx)	4.49	7.12e-06	0.00572	0.03	0.239
2	219502639	219524378	ENSG00000115568	ZNF142	Blood (YFS)	4.299	1.72e-05	0.0112	0.057	0.446
2	219646472	219680016	ENSG00000135929	CYP27A1	Blood (GTEx)	3.778	0.000158	0.0481	0.046	0.561
2	220154345	220174370	ENSG00000054356	PTPRN	Brain - Nucleus accumbens basal ganglia (GTEx)	-4.472	7.75e-06	0.00604	0.019	0.973
2	220192131	220197899	ENSG00000182698	RESP18	Brain - Amygdala (GTEx)	4.923	8.53e-07	0.00119	0.005	0.992
2	220192131	220197899	ENSG00000182698	RESP18	Brain - Anterior cingulate cortex BA24 (GTEx)	4.948	7.49e-07	0.00111	0.005	0.992
2	220192131	220197899	ENSG00000182698	RESP18	Brain - Caudate basal ganglia (GTEx)	4.923	8.53e-07	0.00119	0.005	0.992
2	220192131	220197899	ENSG00000182698	RESP18	Brain - Cerebellar hemisphere (GTEx)	4.978	6.42e-07	0.000971	0.004	0.962
2	220192131	220197899	ENSG00000182698	RESP18	Brain - Cortex (GTEx)	4.978	6.42e-07	0.000971	0.004	0.994
2	220192131	220197899	ENSG00000182698	RESP18	Brain - Frontal cortex BA9 (GTEx)	4.33	1.49e-05	0.00991	0.005	0.992
2	220192131	220197899	ENSG00000182698	RESP18	Brain - Hippocampus (GTEx)	4.833	1.34e-06	0.00171	0.005	0.992
2	220192131	220197899	ENSG00000182698	RESP18	Brain - Hypothalamus (GTEx)	4.923	8.53e-07	0.00119	0.005	0.992
2	220192131	220197899	ENSG00000182698	RESP18	Brain - Nucleus accumbens basal ganglia (GTEx)	4.89	1.01e-06	0.00138	0.005	0.992
2	220192131	220197899	ENSG00000182698	RESP18	Brain - Putamen basal ganglia (GTEx)	4.849	1.24e-06	0.00162	0.006	0.992
2	220192131	220197899	ENSG00000182698	RESP18	Brain - Substantia nigra (GTEx)	4.978	6.42e-07	0.000971	0.004	0.988
2	220192131	220197899	ENSG00000182698	RESP18	Brain - DLPFC (PsychENCODE)	4.437	9.13e-06	0.00678	0	0.997
3	93698982	93774522	ENSG00000169379	ARL13B	Brain - DLPFC (CMC)	-4.702	2.58e-06	0.00281	0.018	0.973
3	93776765	93782067	ENSG00000178700	DHFRL1	Brain - DLPFC (CMC)	3.819	0.000134	0.0433	0.017	0.91
4	980784	998317	ENSG00000127415	IDUA	Brain - DLPFC (CMC)	-4.218	2.46e-05	0.0132	0.064	0.403
4	1205236	1243741	ENSG00000159692	CTBP1	Brain - Anterior cingulate cortex BA24 (GTEx)	4.827	1.39e-06	0.00175	0.01	0.135
4	170015407	170192256	ENSG00000154447	SH3RF1	Brain - Spinal cord vervical c-1 (GTEx)	-4.225	2.39e-05	0.013	0.015	0.981
4	170314420	170533778	ENSG00000137601	NEK1	Brain - DLPFC (CMC)	4.424	9.7e-06	0.00697	0.012	0.986
5	218356	256815	ENSG00000073578	SDHA	Blood (GTEx)	3.764	0.000167	0.0499	0.006	0.261
5	87988462	87989789	ENSG00000250377	CTC-467M3.3	Brain - Cerebellar hemisphere (GTEx)	3.812	0.000138	0.0435	0.111	0.713
5	87988462	87989789	ENSG00000250377	CTC-467M3.3	Brain - Cerebellum (GTEx)	4.388	1.15e-05	0.00794	0.047	0.768
5	87988462	87989789	ENSG00000250377	CTC-467M3.3	Brain - Frontal cortex BA9 (GTEx)	3.829	0.000129	0.0424	0.143	0.725
5	88013975	88199922	ENSG00000081189	MEF2C	Brain - Cerebellar hemisphere (GTEx)	4.639	3.5e-06	0.00332	0.026	0.903
5	88013975	88199922	ENSG00000081189	MEF2C	Brain - Cerebellum (GTEx)	4.78	1.76e-06	0.00215	0.023	0.933
5	88013975	88199922	ENSG00000081189	MEF2C	Brain - DLPFC (PsychENCODE)	-4.185	2.85e-05	0.0147	0.042	0.26
5	133936834	133984961	ENSG00000152700	SAR1B	Blood (GTEx)	-4.427	9.56e-06	0.00696	0.003	0.973
5	133936838	133968533	ENSG00000152700	SAR1B	Brain - DLPFC (CMC)	-3.867	0.00011	0.0377	0.004	0.971
5	134074169	134087850	ENSG00000164615	CAMLG	Brain - DLPFC (CMC)	-3.779	0.000157	0.0481	0.044	0.714
5	134074169	134087850	ENSG00000164615	CAMLG	Brain - DLPFC (CMC)	4.007	6.16e-05	0.0249	0.022	0.856
5	134074191	134087847	ENSG00000164615	CAMLG	Brain - Amygdala (GTEx)	-4.271	1.95e-05	0.0115	0.007	0.948
5	134074191	134087847	ENSG00000164615	CAMLG	Brain - Caudate basal ganglia (GTEx)	-4.133	3.59e-05	0.0175	0.015	0.897
5	134074191	134087847	ENSG00000164615	CAMLG	Brain - Cerebellar hemisphere (GTEx)	-3.828	0.000129	0.0424	0.016	0.889
5	134074191	134087847	ENSG00000164615	CAMLG	Brain - Cerebellum (GTEx)	-4.271	1.95e-05	0.0115	0.007	0.948
5	134074191	134087847	ENSG00000164615	CAMLG	Brain - Cortex (GTEx)	-4.271	1.95e-05	0.0115	0.007	0.948
5	134074191	134087847	ENSG00000164615	CAMLG	Brain - Frontal cortex BA9 (GTEx)	-4.125	3.7e-05	0.0179	0.008	0.941
5	134074191	134087847	ENSG00000164615	CAMLG	Brain - Hippocampus (GTEx)	-4.271	1.95e-05	0.0115	0.007	0.948
5	134074191	134087847	ENSG00000164615	CAMLG	Brain - Hypothalamus (GTEx)	-4.223	2.42e-05	0.0131	0.009	0.935
5	134074191	134087847	ENSG00000164615	CAMLG	Brain - Nucleus accumbens basal ganglia (GTEx)	-4.26	2e-05	0.0116	0.008	0.943
5	134074191	134087847	ENSG00000164615	CAMLG	Brain - Putamen basal ganglia (GTEx)	-4.205	2.61e-05	0.0139	0.012	0.916
5	134074191	134087847	ENSG00000164615	CAMLG	Brain - Substantia nigra (GTEx)	-4.271	1.95e-05	0.0115	0.007	0.85
5	134074191	134087847	ENSG00000164615	CAMLG	Brain - Spinal cord vervical c-1 (GTEx)	-4.282	1.85e-05	0.0115	0.007	0.946
5	134074191	134087847	ENSG00000164615	CAMLG	Blood (GTEx)	-4.271	1.95e-05	0.0115	0.007	0.948
5	134074191	134087847	ENSG00000164615	CAMLG	Blood (YFS)	-3.78	0.000157	0.0481	0.041	0.731
5	134074191	134087847	ENSG00000164615	CAMLG	Brain - DLPFC (PsychENCODE)	-4.039	5.38e-05	0.0225	0.031	0.909
5	150399998	150408554	ENSG00000211445	GPX3	Brain - DLPFC (CMC)	-5.994	2.05e-09	5.98e-06	0.002	0.998
5	150400124	150408554	ENSG00000211445	GPX3	Brain - Frontal cortex BA9 (GTEx)	-5.15	2.6e-07	0.000547	0.026	0.861
6	13621730	13711796	ENSG00000010017	RANBP9	Brain - DLPFC (PsychENCODE)	-4.249	2.14e-05	0.012	0.002	0.871
6	28129559	28137372	ENSG00000226314	ZNF192P1	Brain - DLPFC (PsychENCODE)	4.076	4.59e-05	0.0203	0.014	0.464
6	30695486	30710510	ENSG00000137312	FLOT1	Brain - Spinal cord vervical c-1 (GTEx)	3.922	8.79e-05	0.0329	0.001	0.013
6	30876019	30894236	ENSG00000137411	VARS2	Brain - Spinal cord vervical c-1 (GTEx)	4.084	4.43e-05	0.0199	0.001	0.015
6	31132119	31148508	ENSG00000204531	POU5F1	Brain - Frontal cortex BA9 (GTEx)	-4.08	4.5e-05	0.0201	0.003	0.847
6	31334129	31334675	ENSG00000228432	DHFRP2	Brain - Cerebellar hemisphere (GTEx)	3.888	0.000101	0.0356	0.003	0.332
6	31556672	31560762	ENSG00000236315	NCR3	Blood (YFS)	3.84	0.000121	0.0405	0.073	0.646
6	31606805	31620482	ENSG00000204463	BAG6	Brain - Cerebellum (GTEx)	3.793	0.000149	0.0463	0.056	0.704
6	31644461	31651817	ENSG00000204428	LY6G5C	Brain - Anterior cingulate cortex BA24 (GTEx)	3.761	0.000169	0.05	0.013	0.141
6	31644461	31651817	ENSG00000204428	LY6G5C	Brain - Caudate basal ganglia (GTEx)	4.201	2.66e-05	0.0141	0.059	0.689
6	31644461	31651817	ENSG00000204428	LY6G5C	Brain - Cerebellum (GTEx)	4.103	4.07e-05	0.019	0.058	0.691
6	31644461	31651817	ENSG00000204428	LY6G5C	Brain - Cortex (GTEx)	4.018	5.88e-05	0.0241	0.058	0.675
6	31644461	31651817	ENSG00000204428	LY6G5C	Brain - Frontal cortex BA9 (GTEx)	3.761	0.000169	0.05	0.021	0.236
6	31644461	31651817	ENSG00000204428	LY6G5C	Brain - Hippocampus (GTEx)	3.761	0.000169	0.05	0.054	0.644
6	31644461	31651817	ENSG00000204428	LY6G5C	Brain - Hypothalamus (GTEx)	4.538	5.68e-06	0.00485	0.026	0.197
6	31644461	31651817	ENSG00000204428	LY6G5C	Brain - Nucleus accumbens basal ganglia (GTEx)	4.244	2.19e-05	0.0122	0.058	0.69
6	31644461	31651817	ENSG00000204428	LY6G5C	Brain - Spinal cord vervical c-1 (GTEx)	3.966	7.29e-05	0.0283	0.016	0.127
6	31644461	31651817	ENSG00000204428	LY6G5C	Blood (GTEx)	5.14	2.75e-07	0.000553	0.058	0.691
6	32065953	32096030	ENSG00000213676	ATF6B	Brain - Anterior cingulate cortex BA24 (GTEx)	4.125	3.71e-05	0.0179	0.002	0.953
6	32065953	32096030	ENSG00000213676	ATF6B	Brain - Hippocampus (GTEx)	3.965	7.35e-05	0.0284	0.009	0.943
6	32065953	32096030	ENSG00000213676	ATF6B	Brain - Nucleus accumbens basal ganglia (GTEx)	4.774	1.81e-06	0.00215	0	0.987
6	32065953	32096030	ENSG00000213676	ATF6B	Brain - Putamen basal ganglia (GTEx)	4.774	1.81e-06	0.00215	0	0.99
6	32065953	32096030	ENSG00000213676	ATF6B	Brain - Substantia nigra (GTEx)	3.765	0.000167	0.0499	0.005	0.769
6	34845555	34855866	ENSG00000064995	TAF11	Brain - Cerebellum (GTEx)	-4.145	3.4e-05	0.017	0.008	0.302
7	140705854	140715028	ENSG00000090263	MRPS33	Brain - Frontal cortex BA9 (GTEx)	-3.817	0.000135	0.0433	0.014	0.164
9	21802542	21931646	ENSG00000099810	MTAP	Blood (YFS)	3.973	7.1e-05	0.0277	0.004	0.59
9	27546542	27573864	ENSG00000147894	C9orf72	Brain - DLPFC (CMC)	-11.873	1.64e-32	1.48e-27	0.004	0.996
9	27546544	27573864	ENSG00000147894	C9orf72	Brain - Anterior cingulate cortex BA24 (GTEx)	9.433	3.97e-21	1.2e-16	0.03	0.952
9	27546544	27573864	ENSG00000147894	C9orf72	Brain - Nucleus accumbens basal ganglia (GTEx)	10.92	9.24e-28	4.18e-23	0.162	0.838
9	27546544	27573864	ENSG00000147894	C9orf72	Brain - Spinal cord vervical c-1 (GTEx)	7.215	5.38e-13	2.32e-09	0.036	0.893
9	108282409	108288640	ENSG00000229419	RALGAPA1P	Brain - Putamen basal ganglia (GTEx)	-4	6.32e-05	0.0254	0.013	0.5
9	132649466	132805473	ENSG00000187239	FNBP1	Blood (GTEx)	4.227	2.36e-05	0.0129	0.02	0.951
10	67672276	69455927	ENSG00000183230	CTNNA3	Brain - Putamen basal ganglia (GTEx)	-3.818	0.000135	0.0433	0.001	0.092
10	75556272	75571589	ENSG00000166507	NDST2	Blood (YFS)	3.888	0.000101	0.0356	0.008	0.851
10	102767440	102790890	ENSG00000186862	PDZD7	Brain - Cerebellum (GTEx)	4.461	8.18e-06	0.00627	0.002	0.047
10	114190058	114206672	ENSG00000023041	ZDHHC6	Brain - Cerebellum (GTEx)	-4.063	4.84e-05	0.0213	0.004	0.787
10	114190058	114206672	ENSG00000023041	ZDHHC6	Brain - Putamen basal ganglia (GTEx)	-3.981	6.86e-05	0.027	0.004	0.093
11	6634000	6640692	ENSG00000166340	TPP1	Brain - DLPFC (PsychENCODE)	-4.647	3.36e-06	0.00327	0.004	0.983
11	45376922	45387672	ENSG00000254427	RP11-430H10.1	Brain - Cerebellum (GTEx)	-3.905	9.43e-05	0.0344	0.004	0.18
11	58390146	58393198	ENSG00000242689	CNTF	Brain - Hippocampus (GTEx)	-4.719	2.37e-06	0.00275	0.004	0.039
11	77899857	77925757	ENSG00000118369	USP35	Brain - DLPFC (CMC)	4.666	3.07e-06	0.00305	0.005	0.97
11	77899858	77925757	ENSG00000118369	USP35	Brain - Cerebellar hemisphere (GTEx)	4.771	1.84e-06	0.00216	0.076	0.818
11	77899858	77925757	ENSG00000118369	USP35	Brain - Cerebellum (GTEx)	4.614	3.95e-06	0.00361	0.069	0.836
11	77899858	77925757	ENSG00000118369	USP35	Brain - Hypothalamus (GTEx)	4.547	5.44e-06	0.00471	0.067	0.502
11	77899858	77925757	ENSG00000118369	USP35	Brain - Nucleus accumbens basal ganglia (GTEx)	3.879	0.000105	0.0367	0.104	0.625
11	77926343	78129394	ENSG00000033327	GAB2	Brain - Substantia nigra (GTEx)	-4.291	1.78e-05	0.0114	0.029	0.175
11	77926343	78129394	ENSG00000033327	GAB2	Blood (GTEx)	4.051	5.1e-05	0.022	0.079	0.554
11	78135028	78140882	ENSG00000251323	RP11-452H21.4	Brain - Cerebellar hemisphere (GTEx)	4.258	2.06e-05	0.0118	0.06	0.554
11	78135028	78140882	ENSG00000251323	RP11-452H21.4	Blood (GTEx)	3.816	0.000136	0.0435	0.064	0.672
11	107461816	107537505	ENSG00000110675	ELMOD1	Brain - DLPFC (CMC)	3.898	9.68e-05	0.035	0.001	0.627
12	6857170	6876641	ENSG00000089693	MLF2	Brain - DLPFC (PsychENCODE)	3.918	8.93e-05	0.0332	0.045	0.817
12	64845660	64895888	ENSG00000183735	TBK1	Blood (YFS)	4.996	5.86e-07	0.000964	0.001	0.999
12	70760056	70828072	ENSG00000135643	KCNMB4	Brain - Caudate basal ganglia (GTEx)	-4.17	3.04e-05	0.0156	0.002	0.058
13	46039060	46110765	ENSG00000136152	COG3	Brain - Cerebellar hemisphere (GTEx)	-4.694	2.68e-06	0.00281	0.018	0.971
14	31028328	31089046	ENSG00000092140	G2E3	Brain - DLPFC (CMC)	-6.067	1.3e-09	3.92e-06	0.028	0.972
14	31028328	31089046	ENSG00000092140	G2E3	Brain - DLPFC (CMC)	-7.692	1.45e-14	9.37e-11	0.011	0.989
14	31028329	31089269	ENSG00000092140	G2E3	Brain - DLPFC (PsychENCODE)	-7.535	4.87e-14	2.59e-10	0.002	0.998
14	31091317	31205005	ENSG00000092108	SCFD1	Blood (NTR)	-7.728	1.09e-14	8.98e-11	0.008	0.988
14	31091318	31205018	ENSG00000092108	SCFD1	Brain - Anterior cingulate cortex BA24 (GTEx)	7.707	1.29e-14	8.98e-11	0.022	0.951
14	31091318	31205018	ENSG00000092108	SCFD1	Brain - Cerebellar hemisphere (GTEx)	7.784	7.04e-15	8.98e-11	0.014	0.986
14	31091318	31205018	ENSG00000092108	SCFD1	Brain - Cerebellum (GTEx)	7.578	3.5e-14	1.98e-10	0.015	0.985
14	31091318	31205018	ENSG00000092108	SCFD1	Brain - Cortex (GTEx)	7.659	1.88e-14	1.13e-10	0.017	0.936
14	31091318	31205018	ENSG00000092108	SCFD1	Brain - Frontal cortex BA9 (GTEx)	7.716	1.2e-14	8.98e-11	0.015	0.985
14	31091318	31205018	ENSG00000092108	SCFD1	Brain - Nucleus accumbens basal ganglia (GTEx)	7.466	8.28e-14	3.94e-10	0.029	0.829
14	31091318	31205018	ENSG00000092108	SCFD1	Blood (GTEx)	-7.739	1e-14	8.98e-11	0.008	0.992
14	31091318	31205018	ENSG00000092108	SCFD1	Blood (YFS)	-7.141	9.25e-13	3.64e-09	0.074	0.926
14	31091318	31205018	ENSG00000092108	SCFD1	Brain - DLPFC (PsychENCODE)	7.44	1.01e-13	4.57e-10	0.007	0.993
14	31091459	31205033	ENSG00000092108	SCFD1	Brain - DLPFC (CMC)	7.722	1.15e-14	8.98e-11	0.009	0.991
14	75370657	75390099	ENSG00000198208	RPS6KL1	Brain - Cerebellar hemisphere (GTEx)	-4.481	7.41e-06	0.00588	0.012	0.961
14	75530873	75545126	ENSG00000119703	ZC2HC1C	Brain - Anterior cingulate cortex BA24 (GTEx)	4.188	2.81e-05	0.0147	0.026	0.732
14	75598173	75643334	ENSG00000170348	TMED10	Brain - Hippocampus (GTEx)	-4.05	5.13e-05	0.022	0.021	0.77
14	75745477	75748933	ENSG00000170345	FOS	Brain - Motor cortex (KCL Brainbank)	4.056	5e-05	0.0217	0.02	0.373
14	92524896	92572965	ENSG00000066427	ATXN3	Blood (YFS)	4.274	1.92e-05	0.0115	0.022	0.804
15	82722223	82731338	ENSG00000197978	GOLGA6L9	Blood (GTEx)	4.703	2.56e-06	0.00281	0.092	0.868
15	82751614	82769399	ENSG00000188384	CSPG4P8	Brain - DLPFC (PsychENCODE)	4.931	8.2e-07	0.00119	0.027	0.972
15	82765134	82798350	ENSG00000255769	RP11-152F13.3	Brain - Motor cortex (KCL Brainbank)	5.467	4.58e-08	0.000122	0.01	0.761
15	82888224	82924290	ENSG00000259387	ADAMTS7P2	Brain - DLPFC (PsychENCODE)	3.874	0.000107	0.037	0.02	0.979
15	83023847	83088805	ENSG00000259429	UBE2Q2P3	Brain - Cerebellar hemisphere (GTEx)	5.005	5.59e-07	0.000938	0.021	0.953
15	83023847	83088805	ENSG00000259429	UBE2Q2P3	Brain - Cortex (GTEx)	4.698	2.63e-06	0.00281	0.097	0.891
15	83023847	83088805	ENSG00000259429	UBE2Q2P3	Brain - Frontal cortex BA9 (GTEx)	4.474	7.68e-06	0.00604	0.084	0.896
15	83023847	83088805	ENSG00000259429	UBE2Q2P3	Brain - Nucleus accumbens basal ganglia (GTEx)	5.036	4.75e-07	0.00086	0.041	0.861
15	83023847	83088805	ENSG00000259429	UBE2Q2P3	Brain - Spinal cord vervical c-1 (GTEx)	4.263	2.01e-05	0.0116	0.045	0.754
15	83328033	83378666	ENSG00000103723	AP3B2	Brain - Caudate basal ganglia (GTEx)	-5.133	2.86e-07	0.000563	0.053	0.385
15	83328033	83378666	ENSG00000103723	AP3B2	Brain - Spinal cord vervical c-1 (GTEx)	-5.017	5.25e-07	0.000913	0.083	0.705
15	83685174	83736106	ENSG00000064726	BTBD1	Blood (YFS)	4.043	5.27e-05	0.0224	0.013	0.911
16	127006	135852	ENSG00000103152	MPG	Brain - Spinal cord vervical c-1 (GTEx)	-4.157	3.23e-05	0.0163	0.03	0.214
16	337440	402673	ENSG00000103126	AXIN1	Brain - Cerebellar hemisphere (GTEx)	-4.254	2.1e-05	0.0119	0.05	0.787
16	420773	437113	ENSG00000129925	TMEM8A	Brain - Amygdala (GTEx)	4.283	1.85e-05	0.0115	0.027	0.288
16	420773	437113	ENSG00000129925	TMEM8A	Brain - Anterior cingulate cortex BA24 (GTEx)	4.692	2.71e-06	0.00281	0.047	0.839
16	28548606	28550495	ENSG00000176046	NUPR1	Brain - DLPFC (PsychENCODE)	-4.056	5e-05	0.0217	0.035	0.361
16	67464555	67471456	ENSG00000176387	HSD11B2	Brain - Cerebellar hemisphere (GTEx)	-4.524	6.07e-06	0.00509	0.012	0.076
16	67596310	67673086	ENSG00000102974	CTCF	Brain - Nucleus accumbens basal ganglia (GTEx)	-4.508	6.53e-06	0.00537	0.024	0.945
16	67700719	67702661	ENSG00000159761	C16orf86	Blood (GTEx)	4.28	1.87e-05	0.0115	0.055	0.913
16	67708434	67753324	ENSG00000141098	GFOD2	Brain - Cortex (GTEx)	4.368	1.26e-05	0.00851	0.038	0.8
16	67708434	67753324	ENSG00000141098	GFOD2	Brain - DLPFC (PsychENCODE)	4.678	2.9e-06	0.00295	0.022	0.968
16	67757005	67840555	ENSG00000141084	RANBP10	Brain - Cerebellar hemisphere (GTEx)	4.554	5.26e-06	0.00471	0.024	0.961
16	67757005	67840555	ENSG00000141084	RANBP10	Brain - Cerebellum (GTEx)	4.421	9.81e-06	0.00699	0.022	0.965
16	67757005	67840555	ENSG00000141084	RANBP10	Brain - Cortex (GTEx)	4.556	5.22e-06	0.00471	0.022	0.965
16	67757005	67840555	ENSG00000141084	RANBP10	Brain - Frontal cortex BA9 (GTEx)	3.888	0.000101	0.0356	0.04	0.936
16	67757005	67840555	ENSG00000141084	RANBP10	Brain - Hypothalamus (GTEx)	4.705	2.54e-06	0.00281	0.008	0.373
16	67757005	67840555	ENSG00000141084	RANBP10	Brain - Nucleus accumbens basal ganglia (GTEx)	4.546	5.47e-06	0.00471	0.023	0.917
16	67757005	67840555	ENSG00000141084	RANBP10	Brain - DLPFC (PsychENCODE)	4.232	2.32e-05	0.0129	0.043	0.938
16	68021649	68113223	ENSG00000167264	DUS2	Brain - Cerebellum (GTEx)	-4.074	4.61e-05	0.0203	0.057	0.717
16	68021649	68113223	ENSG00000167264	DUS2	Brain - Spinal cord vervical c-1 (GTEx)	-4.273	1.93e-05	0.0115	0.03	0.85
17	5389605	5394134	ENSG00000167842	MIS12	Brain - Cerebellar hemisphere (GTEx)	-3.812	0.000138	0.0435	0.001	0.264
17	5389605	5394134	ENSG00000167842	MIS12	Brain - Putamen basal ganglia (GTEx)	-4.55	5.37e-06	0.00471	0.003	0.395
17	5389693	5394130	ENSG00000167842	MIS12	Brain - DLPFC (CMC)	-3.86	0.000113	0.0383	0.002	0.804
17	7093209	7123021	ENSG00000132535	DLG4	Brain - Putamen basal ganglia (GTEx)	-4.123	3.74e-05	0.0179	0.003	0.163
17	7214643	7218883	ENSG00000132522	GPS2	Brain - Hippocampus (GTEx)	4.504	6.68e-06	0.00544	0.008	0.173
17	7452208	7464925	ENSG00000239697	TNFSF12	Brain - Cerebellar hemisphere (GTEx)	3.866	0.000111	0.0379	0.015	0.802
17	7452208	7464925	ENSG00000239697	TNFSF12	Brain - Cerebellum (GTEx)	5.285	1.25e-07	0.00029	0.01	0.121
17	7452208	7464925	ENSG00000239697	TNFSF12	Brain - Spinal cord vervical c-1 (GTEx)	4.028	5.63e-05	0.0235	0.017	0.514
17	7452208	7464925	ENSG00000239697	TNFSF12	Blood (GTEx)	3.982	6.83e-05	0.027	0.03	0.669
17	7461609	7464925	ENSG00000161955	TNFSF13	Brain - Caudate basal ganglia (GTEx)	-4.39	1.14e-05	0.00793	0.009	0.244
17	7476024	7482323	ENSG00000161960	EIF4A1	Brain - DLPFC (PsychENCODE)	-3.914	9.09e-05	0.0336	0.052	0.498
17	26691378	26728065	ENSG00000004139	SARM1	Brain - DLPFC (PsychENCODE)	-5.216	1.82e-07	0.000392	0	0.999
17	34842473	34855154	ENSG00000108278	ZNHIT3	Blood (YFS)	3.959	7.54e-05	0.0285	0.011	0.988
17	34842473	34855154	ENSG00000108278	ZNHIT3	Brain - DLPFC (PsychENCODE)	-5.228	1.71e-07	0.000377	0.014	0.962
17	34851477	34899284	ENSG00000141140	MYO19	Blood (YFS)	-5.031	4.87e-07	0.000864	0.008	0.992
17	34851477	34899284	ENSG00000141140	MYO19	Brain - DLPFC (PsychENCODE)	-5.244	1.57e-07	0.000355	0.006	0.994
17	34851598	34891305	ENSG00000141140	MYO19	Brain - DLPFC (CMC)	-4.69	2.73e-06	0.00281	0.102	0.89
17	34890847	34895159	ENSG00000184886	PIGW	Brain - DLPFC (PsychENCODE)	-4.848	1.25e-06	0.00162	0.039	0.958
17	34900736	34946278	ENSG00000005955	GGNBP2	Blood (NTR)	4.514	6.36e-06	0.00528	0.025	0.973
17	34900737	34946278	ENSG00000005955	GGNBP2	Blood (YFS)	5.288	1.24e-07	0.00029	0.008	0.991
17	34948228	34957235	ENSG00000108272	DHRS11	Blood (YFS)	-4.885	1.03e-06	0.00139	0.042	0.955
17	43513266	43568115	ENSG00000225190	PLEKHM1	Brain - Motor cortex (KCL Brainbank)	4.16	3.18e-05	0.0162	0	0.01
17	44320972	44322410	ENSG00000262500	RP11-259G18.2	Blood (GTEx)	-3.849	0.000119	0.0402	0.013	0.588
17	44636196	44640161	ENSG00000232300	FAM215B	Brain - Cerebellar hemisphere (GTEx)	-3.834	0.000126	0.0418	0.015	0.633
17	53342373	53402426	ENSG00000108924	HLF	Brain - DLPFC (PsychENCODE)	4.144	3.41e-05	0.017	0.013	0.716
17	76374734	76420639	ENSG00000087157	PGS1	Brain - DLPFC (CMC)	4.086	4.39e-05	0.0199	0.007	0.902
20	3907956	3996229	ENSG00000101236	RNF24	Blood (GTEx)	4.082	4.47e-05	0.02	0.008	0.091
20	48429249	48508779	ENSG00000197818	SLC9A8	Brain - DLPFC (CMC)	6.309	2.81e-10	9.78e-07	0.004	0.996
20	48429250	48508779	ENSG00000197818	SLC9A8	Brain - Cerebellar hemisphere (GTEx)	6.179	6.44e-10	2.08e-06	0.005	0.995
20	48429250	48508779	ENSG00000197818	SLC9A8	Brain - Hypothalamus (GTEx)	6.158	7.37e-10	2.3e-06	0.008	0.942
20	48519928	48532080	ENSG00000158480	SPATA2	Brain - DLPFC (PsychENCODE)	3.9	9.63e-05	0.035	0.022	0.978
21	47878812	47989926	ENSG00000160305	DIP2A	Blood (GTEx)	-3.783	0.000155	0.048	0.01	0.54
22	31832963	31892094	ENSG00000184708	EIF4ENIF1	Blood (GTEx)	4.533	5.82e-06	0.00492	0.001	0.981

## Sheet: ST4
Table S4. Significant and colocalised expression associations identified by SMR. PANEL = Gene expression panel; CHR = Chromosome number; BP = Basepair position of gene probe; b_SMR = BETA effect size from SMR; se_SMR = Standard error of b_SMR; p_SMR = p-value of association from SMR; p_SMR.FDR = FDR corrected p-value of association from SMR; p_HEIDI = p-value from HEIDI test heterogeneous effect …
PANEL	CHR	BP	Ensembl ID	Gene Symbol	b_SMR	se_SMR	p_SMR	p_SMR.FDR	p_HEIDI
Blood (eQTLGen)	1	97233785	ENSG00000117569	PTBP2	-0.142	0.032168	1.07e-05	0.011	0.0811
Blood (eQTLGen)	1	167443862	ENSG00000198821	CD247	-0.184	0.0433086	2.14e-05	0.0182	0.17
Brain - Basalganglia (MetaBrain)	2	219333177	ENSG00000182698	RESP18	0.074	0.0175061	2.53e-05	0.0206	0.795
Brain - Cerebellum (MetaBrain)	2	219333177	ENSG00000182698	RESP18	0.104	0.0242335	1.71e-05	0.0159	0.72
Brain - Cortex (MetaBrain)	2	219333177	ENSG00000182698	RESP18	0.064	0.013158	1.09e-06	0.00288	0.776
Brain - DLPFC (PsychENCODE)	2	220192131	ENSG00000182698	RESP18	0.077	0.0160662	1.64e-06	0.0034	0.8
Brain - Cortex (MetaBrain)	3	39467198	ENSG00000168314	MOBP	0.3	0.0658774	5.41e-06	0.00668	0.224
Brain - DLPFC (PsychENCODE)	5	133936834	ENSG00000152700	SAR1B	-0.163	0.0408397	6.89e-05	0.0405	0.888
Brain - DLPFC (PsychENCODE)	5	134074191	ENSG00000164615	CAMLG	-0.053	0.0127395	3.49e-05	0.0254	0.413
Blood (eQTLGen)	5	134081019	ENSG00000164615	CAMLG	-0.107	0.0256518	2.82e-05	0.022	0.747
Brain - Cortex (MetaBrain)	5	134738548	ENSG00000164615	CAMLG	-0.074	0.0178511	3.64e-05	0.0254	0.641
Brain - Basalganglia (MetaBrain)	6	31684040	ENSG00000204428	LY6G5C	0.068	0.0161334	2.85e-05	0.022	0.072
Brain - Cortex (MetaBrain)	6	31684040	ENSG00000204428	LY6G5C	0.068	0.014591	3.03e-06	0.00433	0.069
Blood (eQTLGen)	10	75566629	ENSG00000166507	NDST2	0.172	0.0437091	8.29e-05	0.0467	0.118
Brain - Cerebellum (MetaBrain)	10	101032295	ENSG00000186862	PDZD7	0.053	0.0130874	5.51e-05	0.035	0.807
Blood (eQTLGen)	11	45382297	ENSG00000254427	RP11-430H10.1	-0.176	0.0442026	7.11e-05	0.0411	0.196
Blood (eQTLGen)	11	77912807	ENSG00000118369	USP35	0.16	0.039947	5.94e-05	0.037	0.0528
Brain - Cortex (MetaBrain)	14	30559158	ENSG00000092140	G2E3	-0.343	0.0558777	8.1e-10	6.48e-06	0.104
Brain - Cerebellum (MetaBrain)	14	30622311	ENSG00000092108	SCFD1	0.183	0.0327729	2.21e-08	0.000147	0.779
Brain - Cortex (MetaBrain)	14	30622311	ENSG00000092108	SCFD1	0.232	0.0335346	4.3e-12	5.73e-08	0.928
Brain - DLPFC (PsychENCODE)	14	31028329	ENSG00000092140	G2E3	-0.181	0.0268926	1.68e-11	1.68e-07	0.293
Brain - DLPFC (PsychENCODE)	14	31091318	ENSG00000092108	SCFD1	0.162	0.0233255	3.62e-12	5.73e-08	0.728
Blood (eQTLGen)	14	31148168	ENSG00000092108	SCFD1	-0.275	0.0370725	1.22e-13	4.88e-09	0.329
Brain - Cerebellum (MetaBrain)	15	82349475	ENSG00000278662	GOLGA6L10	0.053	0.0127738	3.09e-05	0.0233	0.26
Brain - DLPFC (PsychENCODE)	15	82751614	ENSG00000188384	CSPG4P8	0.165	0.0370446	8.19e-06	0.00904	0.315
Brain - DLPFC (PsychENCODE)	15	82888224	ENSG00000259387	RP13-98N21.2	0.094	0.0191757	8.36e-07	0.00279	0.124
Blood (eQTLGen)	15	83830545	ENSG00000166503	HDGFRP3	-0.112	0.0270277	3.57e-05	0.0254	0.542
Brain - DLPFC (PsychENCODE)	16	67708434	ENSG00000141098	GFOD2	0.164	0.0391473	2.86e-05	0.022	0.114
Brain - Cortex (MetaBrain)	16	67806652	ENSG00000141084	RANBP10	0.221	0.0535167	3.69e-05	0.0254	0.727
Blood (eQTLGen)	16	67969697	ENSG00000205220	PSMB10	0.462	0.107189	1.61e-05	0.0153	0.912
Blood (eQTLGen)	16	68250939	ENSG00000260891	RP11-96D1.5	0.213	0.0493652	1.61e-05	0.0153	0.905
Brain - DLPFC (PsychENCODE)	17	26691378	ENSG00000004139	SARM1	-0.109	0.0226984	1.52e-06	0.00338	0.645
Blood (eQTLGen)	17	34848813	ENSG00000108278	ZNHIT3	0.221	0.0438551	4.91e-07	0.00196	0.279
Brain - DLPFC (PsychENCODE)	17	34851477	ENSG00000141140	MYO19	-0.229	0.0584308	8.6e-05	0.0471	0.714
Blood (eQTLGen)	17	34875380	ENSG00000141140	MYO19	-0.365	0.0735416	7.02e-07	0.00255	0.16
Brain - DLPFC (PsychENCODE)	17	34890847	ENSG00000184886	PIGW	-0.141	0.0331483	2e-05	0.0174	0.0827
Blood (eQTLGen)	17	34893003	ENSG00000184886	PIGW	-0.242	0.0527581	4.59e-06	0.00626	0.116
Blood (eQTLGen)	17	34923507	ENSG00000005955	GGNBP2	0.097	0.0182466	1.04e-07	0.000596	0.531
Blood (eQTLGen)	17	34952731	ENSG00000108272	DHRS11	-0.177	0.0376186	2.57e-06	0.00422	0.539
Brain - Cortex (MetaBrain)	17	36537094	ENSG00000277161	PIGW	-0.228	0.05306	1.78e-05	0.0162	0.11
Brain - Cortex (MetaBrain)	17	36543435	ENSG00000278259	MYO19	-0.172	0.0362986	2.09e-06	0.00381	0.801
Brain - DLPFC (PsychENCODE)	20	48519928	ENSG00000158480	SPATA2	0.262	0.0612967	1.92e-05	0.017	0.067
Brain - Cerebellum (MetaBrain)	20	49812713	ENSG00000197818	SLC9A8	0.095	0.0230949	3.8e-05	0.0255	0.0815
Brain - Cortex (MetaBrain)	20	49812713	ENSG00000197818	SLC9A8	0.175	0.0359285	1.11e-06	0.00288	0.442

## Sheet: ST5
Table S5. Significant and colocalised PWAS results from FUSION. PANEL = Protein panel; CHR = CHR = Chromosome number; P0 = Gene start basepair position; P1 = Gene end basepair position; PWAS. Z = PWAS Z-score; PWAS.P = PWAS p-value; PWAS.P.FDR = FDR corrected PWAS p-value; COLOC.PP3 = coloc posterior probability of hypothesis 3 (linkage); COLOC.PP4 = coloc posterior probability of hypothesis 4 (p…
PANEL	CHR	P0	P1	Ensembl ID	Gene Symbol	PWAS.Z	PWAS.P	PWAS.P.FDR	COLOC.PP3	COLOC.PP4
Brain - DLPFC (ROSMAP)	2	219523487	219528166	ENSG00000074582	BCS1L	-4.153	3.29e-05	0.0106	0.006	0.088
Brain - DLPFC (ROSMAP)	4	926175	952444	ENSG00000127419	TMEM175	-4.756	1.98e-06	0.00127	0.009	0.535
Brain - DLPFC (ROSMAP)	5	134074191	134087847	ENSG00000164615	CAMLG	3.779	0.000157	0.0403	0.001	0.746
Brain - DLPFC (Banner)	5	134074191	134087847	ENSG00000164615	CAMLG	3.779	0.000157	0.0403	0.001	0.744
Brain - DLPFC (ROSMAP)	7	5229819	5273457	ENSG00000157954	WIPI2	-4.298	1.72e-05	0.00756	0	0.025
Brain - DLPFC (ROSMAP)	14	31091318	31205018	ENSG00000092108	SCFD1	7.835	4.69e-15	1.2e-11	0.016	0.984
Brain - DLPFC (ROSMAP)	17	26691378	26728065	ENSG00000004139	SARM1	-5.345	9.04e-08	7.74e-05	0	1
Brain - DLPFC (Banner)	17	26691378	26728065	ENSG00000004139	SARM1	-5.345	9.04e-08	7.74e-05	0	1

## Sheet: ST6
Table S6. Significant and colocalised protein associations identified by SMR. CHR = Chromosome number; BP = Basepair position of gene probe; b_SMR = BETA effect size from SMR; se_SMR = Standard error of b_SMR; p_SMR = p-value of association from SMR; p_SMR.FDR = FDR corrected p-value of association from SMR; p_HEIDI = p-value from HEIDI test heterogeneous effect size distributions between ALS and…
CHR	BP	Ensembl ID	Gene Symbol	b_SMR	p_SMR	p_SMR.FDR	p_HEIDI
5	134074190	ENSG00000164615	CAMLG	0.591	0.000369	0.0443	0.656
14	31091317	ENSG00000092108	SCFD1	1.656	4.42e-10	2.65e-07	0.899
17	26698682	ENSG00000004139	SARM1	-1.175	6.69e-06	0.00201	0.732
17	36908988	ENSG00000108294	PSMB3	0.81	0.000258	0.0387	0.241

## Sheet: ST7
Table S7. Drug-Gene interaction data from DrugTargetor for drugs with FDR significant enrichment of ALS risk genes
Drug	Gene	Activity Type	Source
Ethambutol	APP	Antagonist, negative modulator	DSIGDB
Ethambutol	KTN1	Antagonist, negative modulator	DSIGDB
Oxybuprocaine	APP	Antagonist, negative modulator	DSIGDB
Oxybuprocaine	KRIT1	Agonist, positive modulator	DSIGDB
Oxybuprocaine	SCN10A	Antagonist, negative modulator	DGIDB
Oxymetholone	AR	Agonist, positive modulator	CHEMBL
Oxymetholone	AR	Agonist, positive modulator	DGIDB
Oxymetholone	HSD11B2	Antagonist, negative modulator	DSIGDB
Oxymetholone	IL6	Antagonist, negative modulator	DSIGDB
Oxymetholone	IL7	Agonist, positive modulator	DSIGDB
Oxymetholone	KITLG	Agonist, positive modulator	DSIGDB
Oxymetholone	TPO	Agonist, positive modulator	DSIGDB
Sertindole	DRD2	Antagonist, negative modulator	PHAROS
Sertindole	DRD2	Antagonist, negative modulator	DSIGDB
Sertindole	DRD2	Antagonist, negative modulator	DGIDB
Sertindole	HTR2A	Antagonist, negative modulator	PHAROS
Sertindole	HTR2A	Antagonist, negative modulator	DGIDB
Sertindole	HTR2C	Antagonist, negative modulator	PHAROS
Sertindole	HTR2C	Antagonist, negative modulator	DGIDB
Sertindole	HTR6	Antagonist, negative modulator	DGIDB
Sertindole	KCNH2	Antagonist, negative modulator	DSIGDB
Sertindole	KCNH2	Antagonist, negative modulator	DGIDB
Streptozocin	DMP1	Antagonist, negative modulator	DSIGDB
Streptozocin	KLHL20	Agonist, positive modulator	DSIGDB
Streptozocin	PICALM	Agonist, positive modulator	DSIGDB
Streptozocin	RAB11A	Agonist, positive modulator	DSIGDB
Streptozocin	RBM48	Agonist, positive modulator	DSIGDB
Streptozocin	RCBTB1	Agonist, positive modulator	DSIGDB
Streptozocin	RFX7	Agonist, positive modulator	DSIGDB
Suxibuzone	ATXN7L3B	Antagonist, negative modulator	DSIGDB
Suxibuzone	LINC00273	Antagonist, negative modulator	DSIGDB
Suxibuzone	YLPM1	Antagonist, negative modulator	DSIGDB
Suxibuzone	ZNF652	Antagonist, negative modulator	DSIGDB

## Sheet: ST8
Table S7. The number of genes included in the polytranscriptomic scores (PTS) across p-value thresholds, TWAS expression panels; colocalisation criteria, and target samples. pT = TWAS p-value threshold; Panel = tissue groups included in the PTS; Coloc = Indiates whether TWAS associations were restricted by colocalisation PP4 estimates; N TWAS = Number of features (gene-panel pairs) in TWAS; N clu…
pT	Panel	Coloc	N TWAS	N clump	N unique	N GPL10558	N GPL6947
1e-06	all	PP4 > 0.8	35	9	9	7	7
1e-06	blood	PP4 > 0.8	6	3	3	2	2
1e-06	brain	PP4 > 0.8	29	8	8	6	6
1e-05	all	PP4 > 0.8	67	20	20	17	17
1e-05	blood	PP4 > 0.8	12	7	7	5	5
1e-05	brain	PP4 > 0.8	55	16	16	13	13
0.0001	all	PP4 > 0.8	89	26	26	23	23
0.0001	blood	PP4 > 0.8	19	12	12	10	10
0.0001	brain	PP4 > 0.8	70	19	19	16	16
0.001	all	PP4 > 0.8	106	33	32	29	29
0.001	blood	PP4 > 0.8	20	13	13	11	11
0.001	brain	PP4 > 0.8	86	25	24	21	21
0.01	all	PP4 > 0.8	106	33	32	29	29
0.01	blood	PP4 > 0.8	20	13	13	11	11
0.01	brain	PP4 > 0.8	86	25	24	21	21
0.05	all	PP4 > 0.8	106	33	32	29	29
0.05	blood	PP4 > 0.8	20	13	13	11	11
0.05	brain	PP4 > 0.8	86	25	24	21	21
0.1	all	PP4 > 0.8	106	33	32	29	29
0.1	blood	PP4 > 0.8	20	13	13	11	11
0.1	brain	PP4 > 0.8	86	25	24	21	21
0.5	all	PP4 > 0.8	106	33	32	29	29
0.5	blood	PP4 > 0.8	20	13	13	11	11
0.5	brain	PP4 > 0.8	86	25	24	21	21
1e-06	all	PP4 > 0.8	35	9	9	7	7
1e-06	blood	PP4 > 0.8	6	3	3	2	2
1e-06	brain	PP4 > 0.8	29	8	8	6	6
1e-05	all	PP4 > 0.8	67	20	20	17	17
1e-05	blood	PP4 > 0.8	12	7	7	5	5
1e-05	brain	PP4 > 0.8	55	16	16	13	13
0.0001	all	PP4 > 0.8	89	26	26	23	23
0.0001	blood	PP4 > 0.8	19	12	12	10	10
0.0001	brain	PP4 > 0.8	70	19	19	16	16
0.001	all	PP4 > 0.8	106	33	32	29	29
0.001	blood	PP4 > 0.8	20	13	13	11	11
0.001	brain	PP4 > 0.8	86	25	24	21	21
0.01	all	PP4 > 0.8	106	33	32	29	29
0.01	blood	PP4 > 0.8	20	13	13	11	11
0.01	brain	PP4 > 0.8	86	25	24	21	21
0.05	all	PP4 > 0.8	106	33	32	29	29
0.05	blood	PP4 > 0.8	20	13	13	11	11
0.05	brain	PP4 > 0.8	86	25	24	21	21
0.1	all	PP4 > 0.8	106	33	32	29	29
0.1	blood	PP4 > 0.8	20	13	13	11	11
0.1	brain	PP4 > 0.8	86	25	24	21	21
0.5	all	PP4 > 0.8	106	33	32	29	29
0.5	blood	PP4 > 0.8	20	13	13	11	11
0.5	brain	PP4 > 0.8	86	25	24	21	21
